# Supplementary material for: Ethnic Disparities in the Management of Pediatric Subcutaneous Abscesses
Source: Children (Basel). 2022 Sep 21;9(10):1428. doi: 10.3390/children9101428 (PMC9600215; doi:10.3390/children9101428)
Supplement: Supplementary file 1 [file children-09-01428-s001.zip]

Archive with 1 entries (1 files):
- children-1906859-supplementary.pdf
